# Supplementary material for: Taxonomic assessment of phlebotomine sand flies in Southeast Asia based on records from Cambodia
Source: Curr Res Parasitol Vector Borne Dis. 2026 Jan 29;9:100356. doi: 10.1016/j.crpvbd.2026.100356 (PMC12924896; doi:10.1016/j.crpvbd.2026.100356)
Supplement: Multimedia component 1 [file mmc1.xlsx]

## Sheet: Feuil1
Se. iyengari group	Se. iyengari group 1	GenBank ID for newly-generated sequences
	Laos
	PQ151887 Sergentomyia khawi Laos
	PQ151888 Sergentomyia khawi Laos
	PQ151889 Sergentomyia khawi Laos
	PQ151890 Sergentomyia khawi Laos
	PQ151891 Sergentomyia khawi Laos
	PQ151892 Sergentomyia khawi Laos
	PQ151893 Sergentomyia khawi Laos
	PQ151894 Sergentomyia khawi Laos
	PQ151895 Sergentomyia khawi Laos
	PQ151896 Sergentomyia khawi Laos
	PQ151897 Sergentomyia khawi Laos
	PQ151898 Sergentomyia khawi Laos
	PQ151899 Sergentomyia khawi Laos
	PQ151900 Sergentomyia khawi Laos
	PQ151901 Sergentomyia khawi Laos
	PQ151902 Sergentomyia khawi Laos
	PQ151903 Sergentomyia khawi Laos
	PQ151904 Sergentomyia khawi Laos
	PQ151905 Sergentomyia khawi Laos
	Thailand
	MG770898 Sergentomyia gemmea Thailand
	MG770899 Sergentomyia gemmea Thailand
	MK548542 Sergentomyia khawi Thailand
	MK548543 Sergentomyia khawi Thailand
	MK548544 Sergentomyia khawi Thailand
	MK548553 Sergentomyia khawi Thailand
	MK548554 Sergentomyia khawi Thailand
	MK548555 Sergentomyia khawi Thailand
	MK548556 Sergentomyia khawi Thailand
	MK548557 Sergentomyia khawi Thailand
	MK548558 Sergentomyia khawi Thailand
	MN853008 Sergentomyia khawi Thailand
	OK398070 Sergentomyia khawi Thailand
	OK398071 Sergentomyia khawi Thailand
	OK398072 Sergentomyia khawi Thailand
	OK398073 Sergentomyia khawi Thailand
	OK398074 Sergentomyia khawi Thailand
	OK398075 Sergentomyia khawi Thailand
	OK398076 Sergentomyia khawi Thailand
	OK398077 Sergentomyia khawi Thailand
	OQ784727 Sergentomyia khawi Thailand
	OQ784728 Sergentomyia khawi Thailand
	OQ784733 Sergentomyia khawi Thailand
	OQ784740 Sergentomyia khawi Thailand
	Cambodia
	CAMB119 Sergentomyia khawi 1	PX864489
	CAMB234 Sergentomyia khawi 1	PX864494
	CAMB235 Sergentomyia khawi 1	PX864490
	CAMB100 Sergentomyia khawi 1	PX864491
	CAMB151 Sergentomyia khawi 1	PX864492
	CAMB270 Sergentomyia khawi 1	PX864493
	Se. iyengari group 2
	Thailand
	MK460569 Sergentomyia khawi Thailand
	MK460570 Sergentomyia khawi Thailand
	MK460571 Sergentomyia khawi Thailand
	MK460572 Sergentomyia khawi Thailand
	MK460573 Sergentomyia khawi Thailand
	MK460574 Sergentomyia khawi Thailand
	MK460575 Sergentomyia khawi Thailand
	MK460576 Sergentomyia khawi Thailand
	MK460577 Sergentomyia khawi Thailand
	MK460578 Sergentomyia khawi Thailand
	MK460579 Sergentomyia khawi Thailand
	MK460580 Sergentomyia khawi Thailand
	MK460581 Sergentomyia khawi Thailand
	MK460582 Sergentomyia khawi Thailand
	MK460583 Sergentomyia khawi Thailand
	MK460584 Sergentomyia khawi Thailand
	MK460585 Sergentomyia khawi Thailand
	MK548545 Sergentomyia khawi Thailand
	MK548546 Sergentomyia khawi Thailand
	MK548547 Sergentomyia khawi Thailand
	MK548548 Sergentomyia khawi Thailand
	MK548549 Sergentomyia khawi Thailand
	MK548550 Sergentomyia khawi Thailand
	MK548551 Sergentomyia khawi Thailand
	MK548552 Sergentomyia khawi Thailand
	CAMB203 Sergentomyia khawi 2	PX864495
	CAMB204 Sergentomyia khawi 2	PX864496
	CAMB206 Sergentomyia khawi 2	PX864497
	CAMB209 Sergentomyia khawi 2	PX864498
	CAMB212 Sergentomyia khawi 2	PX864499
	Se. iyengari group Singapore
	PQ151964 Sergentomyia iyengari group Singapore
	PQ151965 Sergentomyia iyengari group Singapore
	PQ151967 Sergentomyia iyengari group Singapore
	PQ151968 Sergentomyia iyengari group Singapore
	PQ151969 Sergentomyia iyengari group Singapore
	PQ151970 Sergentomyia iyengari group Singapore
	PQ151971 Sergentomyia iyengari group Singapore
	PQ151972 Sergentomyia iyengari group Singapore
Se. hivernus
	Cambodia
	CAMB211 Sergentomyia hivernus	PX864533
	Thailand
	MG770901 Sergentomyia iyengari Thailand
	MK548559 Sergentomyia hivernus Thailand
	MK548560 Sergentomyia hivernus Thailand
	MK548561 Sergentomyia hivernus Thailand
	MK548562 Sergentomyia hivernus Thailand
	MK548563 Sergentomyia hivernus Thailand
	MK548564 Sergentomyia hivernus Thailand
	MK548565 Sergentomyia hivernus Thailand
	MK548566 Sergentomyia hivernus Thailand
	MK548567 Sergentomyia hivernus Thailand
	MK548568 Sergentomyia hivernus Thailand
	MK548569 Sergentomyia hivernus Thailand
	MK548570 Sergentomyia hivernus Thailand
	MK548571 Sergentomyia hivernus Thailand
	MN853009 Sergentomyia hivernus Thailand
	Laos
	PQ151880 Sergentomyia hivernus Laos
	PQ151881 Sergentomyia hivernus Laos
	PQ151882 Sergentomyia hivernus Laos
	PQ151883 Sergentomyia hivernus Laos
	PQ151884 Sergentomyia hivernus Laos
	PQ151885 Sergentomyia hivernus Laos
	PQ151886 Sergentomyia hivernus Laos
Se. gubleri
	PQ151963 Sergentomyia gubleri Singapore
Se. anodontis
	Cambodia
	CAMB20 Sergentomyia anodontis	PX864527
	CAMB21 Sergentomyia anodontis	PX864528
	CAMB28 Sergentomyia anodontis	PX864529
	CAMB273 Sergentomyia anodontis	PX864522
	CAMB274 Sergentomyia anodontis	PX864525
	CAMB275 Sergentomyia anodontis	PX864526
	CAMB278 Sergentomyia anodontis	PX864523
	CAMB282 Sergentomyia anodontis	PX864524
	PQ151869 Sergentomyia anodontis Laos
	MN853016 Sergentomyia anodontis Thailand
	OQ784693 Sergentomyia anodontis Thailand
	OQ784703 Sergentomyia anodontis Thailand
	OQ784705 Sergentomyia anodontis Thailand
	OQ784718 Sergentomyia anodontis Thailand
	OQ784724 Sergentomyia anodontis Thailand
	OQ784726 Sergentomyia anodontis Thailand
	OQ784731 Sergentomyia anodontis Thailand
Se. dvoraki
	PQ151870 Sergentomyia dvoraki Laos
	PQ151871 Sergentomyia dvoraki Laos
	PQ151872 Sergentomyia dvoraki Laos
	PQ151873 Sergentomyia dvoraki Laos
	PQ151874 Sergentomyia dvoraki Laos
	PQ151875 Sergentomyia dvoraki Laos
	PQ151876 Sergentomyia dvoraki Laos
	PQ151877 Sergentomyia dvoraki Laos
	PQ151878 Sergentomyia dvoraki Laos
	PQ151879 Sergentomyia dvoraki Laos
Se. nicnic group
	MN853010 Sergentomyia nicnic Thailand
	MN853011 Sergentomyia nicnic group Thailand
	MN853012 Sergentomyia nicnic group Thailand
	MN853017 Sergentomyia nicnic group Thailand
	MN853018 Sergentomyia nicnic group Thailand
Se. brevicaulis
	PQ867569 Sergentomyia brevicaulis Thailand
	PQ867570 Sergentomyia brevicaulis Thailand
Se. phadangensis
	KT266700 Sergentomyia phadangensis Thailand
Sergentomyia sp.
	MN853015 Sergentomyia sp. TAI-SF26 Thailand
Sergentomyia whartoni
	PQ151977 Sergentomyia whartoni Singapore
Sergentomyia phasukae
	PQ151906 Sergentomyia phasukae Laos
	PQ151907 Sergentomyia phasukae Laos
	PQ151908 Sergentomyia phasukae Laos
	PQ151909 Sergentomyia phasukae Laos
	PQ151910 Sergentomyia phasukae Laos
	PQ151911 Sergentomyia phasukae Laos
Sergentomyia rudnicki
	PQ151912 Sergentomyia rudnicki Laos
	PQ151913 Sergentomyia rudnicki Laos
	PQ151914 Sergentomyia rudnicki Laos
	PQ151915 Sergentomyia rudnicki Laos
	PQ151916 Sergentomyia rudnicki Laos
	PQ151917 Sergentomyia rudnicki Laos
	PQ151918 Sergentomyia rudnicki Laos
	PQ151919 Sergentomyia rudnicki Laos
	PQ151920 Sergentomyia rudnicki Laos
	PQ151921 Sergentomyia rudnicki Laos
	PQ151922 Sergentomyia rudnicki Laos
Sergentomyia raynali
	MK548541 Sergentomyia raynali Thailand
Sergentomyia raynali-like
	MK651804 Sergentomyia raynali-like Laos
	MK651805 Sergentomyia raynali-like Laos
Sergentomyia gemmea
	MK548540 Sergentomyia gemmea Thailand
Sergentomyia retrocalcarae
	PQ151976 Sergentomyia retrocalcarae Singapore
Sergentomyia bailyi
	Thailand
	MN853013 Sergentomyia bailyi Thailand
	Cambodia
	CAMB214 Sergentomyia bailyi	PX864534
	CAMB217 Sergentomyia bailyi	PX864542
	CAMB218 Sergentomyia bailyi	PX864543
	CAMB219 Sergentomyia bailyi	PX864544
	CAMB220 Sergentomyia bailyi	PX864535
	CAMB221 Sergentomyia bailyi	PX864536
	CAMB223 Sergentomyia bailyi	PX864537
	CAMB224 Sergentomyia bailyi	PX864538
	CAMB225 Sergentomyia bailyi	PX864545
	CAMB226 Sergentomyia bailyi	PX864549
	CAMB227 Sergentomyia bailyi	PX864540
	CAMB229 Sergentomyia bailyi	PX864541
	CAMB231 Sergentomyia bailyi	PX864539
	CAMB232 Sergentomyia bailyi	PX864546
	CAMB236 Sergentomyia bailyi	PX864550
	CAMB242 Sergentomyia bailyi	PX864548
	CAMB246 Sergentomyia bailyi	PX864547
Sergentomyia leechingae
	PQ151975 Sergentomyia leechingae Singapore
Sergentomyia sylvatica
	Cambodia
	CAMB125 Sergentomyia sylvatica
	CAMB129 Sergentomyia sylvatica
	CAMB130 Sergentomyia sylvatica
	Laos
	PQ151934 Sergentomyia sylvatica Laos
Se. barraudi group	Sergentomyia siamensis
	Thailand
	OQ784695 Sergentomyia siamensis Thailand
	OQ784699 Sergentomyia siamensis Thailand
	OQ784700 Sergentomyia siamensis Thailand
	OQ784708 Sergentomyia siamensis Thailand
	OQ784711 Sergentomyia siamensis Thailand
	OQ784714 Sergentomyia siamensis Thailand
	OQ784715 Sergentomyia siamensis Thailand
	OQ784716 Sergentomyia siamensis Thailand
	OQ784717 Sergentomyia siamensis Thailand
	OQ784729 Sergentomyia siamensis Thailand
	OQ784730 Sergentomyia siamensis Thailand
	OQ784736 Sergentomyia siamensis Thailand
	OQ784737 Sergentomyia siamensis Thailand
	OQ784738 Sergentomyia siamensis Thailand
	OQ784739 Sergentomyia siamensis Thailand
	Laos
	PQ151923 Sergentomyia siamensis Laos
	PQ151924 Sergentomyia siamensis Laos
	PQ151925 Sergentomyia siamensis Laos
	PQ151926 Sergentomyia siamensis Laos
	PQ151927 Sergentomyia siamensis Laos
	PQ151928 Sergentomyia siamensis Laos
	PQ151929 Sergentomyia siamensis Laos
	PQ151930 Sergentomyia siamensis Laos
	PQ151931 Sergentomyia siamensis Laos
	PQ151932 Sergentomyia siamensis Laos
	PQ151933 Sergentomyia siamensis Laos
	Se. barraudi group 1 Cambodia
	Cambodia
	CAMB128 Sergentomyia barraudi 1	PX864500
	CAMB237 Sergentomyia barraudi 1	PX864501
	CAMB238 Sergentomyia barraudi 1	PX864502
	CAMB243 Sergentomyia barraudi 1	PX864503
	CAMB245 Sergentomyia barraudi 1	PX864504
	CAMB247 Sergentomyia barraudi 1	PX864508
	CAMB248 Sergentomyia barraudi 1	PX864512
	CAMB255 Sergentomyia barraudi 1	PX864507
	CAMB257 Sergentomyia barraudi 1	PX864509
	CAMB260 Sergentomyia barraudi 1	PX864510
	CAMB261 Sergentomyia barraudi 1	PX864511
	CAMB263 Sergentomyia barraudi 1	PX864516
	CAMB264 Sergentomyia barraudi 1	PX864517
	CAMB266 Sergentomyia barraudi 1	PX864513
	CAMB267 Sergentomyia barraudi 1	PX864514
	CAMB268 Sergentomyia barraudi 1	PX864515
	CAMB271 Sergentomyia barraudi 1	PX864505
	CAMB272 Sergentomyia barraudi 1	PX864506
	Thailand
	MG770903 Sergentomyia barraudi Thailand
	MN853014 Sergentomyia barraudi Thailand
	Sergentomyia barraudi group 2 Cambodia, Thailand
	Cambodia
	CAMB233 Sergentomyia barraudi 2	PX864518
	CAMB253 Sergentomyia barraudi 2	PX864519
	CAMB258 Sergentomyia barraudi 2	PX864520
	CAMB265 Sergentomyia barraudi 2	PX864521
	Thailand
	MG770902 Sergentomyia barraudi Thailand
	Sergentomyia barraudi group Singapore, Thailand
	Singapore
	PQ151961 Sergentomyia barraudi group Singapore
	PQ151962 Sergentomyia barraudi group Singapore
	Thailand
	MG770910 Sergentomyia barraudi Thailand
	MG770911 Sergentomyia barraudi Thailand
	MG770912 Sergentomyia barraudi Thailand
	MK442494 Sergentomyia barraudi Thailand
	MK442495 Sergentomyia barraudi Thailand
	MK442496 Sergentomyia barraudi Thailand
	MK442497 Sergentomyia barraudi Thailand
	MK442498 Sergentomyia barraudi Thailand
	MK442499 Sergentomyia barraudi Thailand
	MK442500 Sergentomyia barraudi Thailand
	PQ867567 Sergentomyia barraudi Thailand
	PQ867568 Sergentomyia barraudi Thailand
Sergentomyia maiae
	OQ784692 Sergentomyia maiae Thailand
	OQ784701 Sergentomyia maiae Thailand
Grassomyia sp.
	Cambodia
	CAMB114 Grassomyia sp.	PX864562
	CAMB115 Grassomyia sp.	PX864566
	CAMB120 Grassomyia sp.	PX864555
	CAMB152 Grassomyia sp.	PX864552
	CAMB153 Grassomyia sp.	PX864551
	CAMB215 Grassomyia sp.	PX864565
	CAMB216 Grassomyia sp.	PX864556
	CAMB228 Grassomyia sp.	PX864559
	CAMB239 Grassomyia sp.	PX864553
	CAMB241 Grassomyia sp.	PX864557
	CAMB244 Grassomyia sp.	PX864567
	CAMB249 Grassomyia sp.	PX864561
	CAMB250 Grassomyia sp.	PX864568
	CAMB251 Grassomyia sp.	PX864563
	CAMB252 Grassomyia sp.	PX864558
	CAMB262 Grassomyia sp.	PX864564
	CAMB269 Grassomyia sp.	PX864554
	CAMB289 Grassomyia sp.	PX864560
	Thailand
	MK460561 Grassomyia indica Thailand
	MK460562 Grassomyia indica Thailand
	MK460563 Grassomyia indica Thailand
	MK460564 Grassomyia indica Thailand
	MK460565 Grassomyia indica Thailand
	MK460566 Grassomyia indica Thailand
	MK460567 Grassomyia indica Thailand
	MK460568 Grassomyia indica Thailand
	MT010325 Grassomyia indica Thailand
	OK398062 Grassomyia indica Thailand
	OK398063 Grassomyia indica Thailand
	OK398064 Grassomyia indica Thailand
	OK398065 Grassomyia indica Thailand
	OK398066 Grassomyia indica Thailand
	OK398067 Grassomyia indica Thailand
	OK398068 Grassomyia indica Thailand
	OK398069 Grassomyia indica Thailand
	OQ784691 Grassomyia sp. Thailand
	OQ784720 Grassomyia sp. Thailand
	OQ784721 Grassomyia sp. Thailand
	OQ784722 Grassomyia sp. Thailand
	OQ784723 Grassomyia sp. Thailand
	OQ784725 Grassomyia sp. Thailand
	OQ784732 Grassomyia sp. Thailand
	Laos
	PQ151810 Grassomyia indica Laos
	PQ151811 Grassomyia indica Laos
	PQ151812 Grassomyia indica Laos
	PQ151813 Grassomyia indica Laos
Phlebotomus kiangsuensis
	Thailand
	OQ784686 Phlebotomus kiangsuensis Thailand
	PQ151940 Phlebotomus kiangsuensis Thailand
	PQ867563 Phlebotomus kiangsuensis Thailand
	Laos
	PQ151834 Phlebotomus kiangsuensis Laos
	Cambodia
	CAMB19 Phlebotomus kiangsuensis	PX864487
	CAMB79 Phlebotomus kiangsuensis	PX864488
Phlebotomus barguesae
	KM409509 Phlebotomus barguesae Thailand
	PQ151939 Phlebotomus barguesae Thailand
Phlebotomus mascomai
	Laos
	PQ151841 Phlebotomus mascomai Laos
	PQ151847 Phlebotomus mascomai Laos
	Thailand
	EU035611 Phlebotomus mascomai Thailand
	EU035612 Phlebotomus mascomai Thailand
	OQ784734 Phlebotomus mascomai Thailand
	OQ784735 Phlebotomus mascomai Thailand
Phlebotomus shadenae
	OQ784707 Phlebotomus shadenae Thailand
Phlebotomus stantoni
	Phlebotomus stantoni Thailand
	OK398078 Phlebotomus stantoni Thailand
	OK398079 Phlebotomus stantoni Thailand
	OK398080 Phlebotomus stantoni Thailand
	OK398081 Phlebotomus stantoni Thailand
	OK398082 Phlebotomus stantoni Thailand
	OK398083 Phlebotomus stantoni Thailand
	Phlebotomus stantoni Cambodia
	CAMB256 Phlebotomus stantoni	PX864485
	Phlebotomus stantoni Thailand, Singapore
	MG770907 Phlebotomus stantoni Thailand
	MG770908 Phlebotomus stantoni Thailand
	MG770909 Phlebotomus stantoni Thailand
	MG770928 Phlebotomus stantoni Thailand
	MK431377 Phlebotomus stantoni Thailand
	MK431378 Phlebotomus stantoni Thailand
	MK431379 Phlebotomus stantoni Thailand
	MK431380 Phlebotomus stantoni Thailand
	MK431381 Phlebotomus stantoni Thailand
	MK431382 Phlebotomus stantoni Thailand
	MK431383 Phlebotomus stantoni Thailand
	PQ894477 Phlebotomus stantoni Singapore
	MK431384 Phlebotomus stantoni Thailand
	PQ151863 Phlebotomus stantoni Laos
	PQ151858 Phlebotomus stantoni Laos
	Phlebotomus stantoni Cambodia, Thailand, Laos
	CAMB76 Phlebotomus stantoni	PX864486
	KM409494 Phlebotomus stantoni Thailand
	MG770904 Phlebotomus stantoni Thailand
	MG770904 Phlebotomus stantoni Thailand
	OQ784698 Phlebotomus stantoni Thailand
	OQ784704 Phlebotomus stantoni Thailand
	OQ784706 Phlebotomus stantoni Thailand
	OQ784709 Phlebotomus stantoni Thailand
	OQ784710 Phlebotomus stantoni Thailand
	OQ784712 Phlebotomus stantoni Thailand
	OQ784713 Phlebotomus stantoni Thailand
	OQ784719 Phlebotomus stantoni Thailand
	PQ151857 Phlebotomus stantoni Laos
	PQ151859 Phlebotomus stantoni Laos
	PQ151860 Phlebotomus stantoni Laos
	PQ151861 Phlebotomus stantoni Laos
	PQ151862 Phlebotomus stantoni Laos
	PQ151864 Phlebotomus stantoni Laos
	PQ151865 Phlebotomus stantoni Laos
	PQ151866 Phlebotomus stantoni Laos
	PQ151867 Phlebotomus stantoni Laos
	PQ151868 Phlebotomus stantoni Laos
	PQ867564 Phlebotomus stantoni Thailand
	PQ867566 Phlebotomus stantoni Thailand
Idiophlebotomus longiforceps
	Thailand
	KT878756 Idiophlebotomus longiforceps Thailand
	KT878757 Idiophlebotomus longiforceps Thailand
	MN853019 Idiophlebotomus longiforceps Thailand
	Laos
	PQ151822 Idiophlebotomus longiforceps Laos
	PQ151823 Idiophlebotomus longiforceps Laos
Idiophlebotomus asperulus
	MN853020 Idiophlebotomus asperulus Thailand
Idiophlebotomus nicolegerae
	KT266687 Idiophlebotomus nicolegerae Cambodia
	KT266688 Idiophlebotomus nicolegerae Cambodia
	KT266689 Idiophlebotomus nicolegerae Cambodia
	KT266690 Idiophlebotomus nicolegerae Cambodia
Chinius eunicegalatiae
	PQ151807 Chinius eunicegalatiae Laos
